# Supplementary material for: Direct Synthesis of 2-(4-Hydroxyphenoxy)benzamide Derivatives from 2-Aryloxybenzamide via PhIO-Mediated Oxidation Reaction
Source: Molecules. 2024 Dec 22;29(24):6048. doi: 10.3390/molecules29246048 (PMC11679658; doi:10.3390/molecules29246048)
Supplement: Supplementary file 1 [file molecules-29-06048-s001.zip]

Archive with 1 entries (1 files):
- molecules-3345349-supplementary.pdf
